# Supplementary material for: FBXO7 ubiquitinates PRMT1 to suppress serine synthesis and tumor growth in hepatocellular carcinoma
Source: Nat Commun. 2024 Jun 5;15:4790. doi: 10.1038/s41467-024-49087-2 (PMC11153525; doi:10.1038/s41467-024-49087-2)
Supplement: Supplementary file 4 — Source Data [file 41467_2024_49087_MOESM4_ESM.xlsx]

## Sheet: Fig. 1
Fig. 1c									Fig. 1d									Fig. 1e										Fig. 1f											Fig. 1g
Fig. 1i							Fig. 1j							Fig. 1l							Fig. 1m

## Sheet: Fig. 2
Fig. 2a									Fig. 2b
Fig. 2c
												Huh7	CHX (hours)	shScramble			shFBXO7 #2
													0	100	100	100	100	100	100
													6	78.1502	74.4512	82.908	81.9186	78.5002	87.391
													12	30.876	33.7042	41.5708	79.9006	69.8178	72.6671
													24	16.0047	21.3979	17.1461	49.8446	54.2155	40.7164
												PLC/PRF/5		shScramble			shFBXO7 #2
													0	100	100	100	100	100	100
													6	97.6085	92.5249	83.1859	96.1279	86.2407	87.0351
													12	24.7286	31.6785	44.3074	70.1839	75.7663	78.1656
													24	13.2821	18.9406	26.0481	41.399	45.045	45.1685
Fig. 2e							Fig. 2f											Fig. 2g

## Sheet: Fig. 3
Fig. 3c									Fig. 3d
Fig. 3e									Huh7
										GFP-PRMT1-WT						GFP-PRMT1-K37R
									CHX (hours)	shScramble			shFBXO7 #2			shScramble			shFBXO7 #2
									0	100	100	100	100	100	100	100	100	100	100	100	100
									6	61.2233	46.6681	63.794	82.4878	79.1457	75.1535	75.5339	71.2276	80.6058	80.7977	74.7574	76.9446
									12	31.9865	23.0471	37.1248	74.7362	70.2471	78.5583	71.2391	67.6291	81.6366	73.5506	72.8658	80.6947
									24	11.633	14.6653	17.5214	51.228	44.4925	47.6348	46.1902	42.7799	41.1331	45.2146	51.7212	47.5505

## Sheet: Fig. 4
Fig. 4a											Fig. 4b
Fig. 4c											Fig. 4d
Fig. 4e
HEK293T	shScramble			shFBXO7 #1			shFBXO7 #2
	98.8123	100.218	100.969	137.27	142.485	141.31	130.274	142.982	151.96
Huh7	shScramble			shFBXO7 #1			shFBXO7 #2
	95.8442	93.7357	110.42	128.553	157.012	172.166	145.89	158.343	172.814
PLC/PRF/5	shScramble			shFBXO7 #1			shFBXO7 #2
	109.486	95.72	94.7939	177.815	156.791	152.852	185.429	154.987	151.085
Fig. 4f
	0			1			2
	106.944	100.261	92.7949	85.9932	88.3698	83.9253	65.7506	62.6978	70.2327
Fig. 4g
Huh7		shScramble			shFBXO7 #2
	shScramble	102.688	106.39	90.922	159.165	158.419	144.157
	shPRMT1 #2	46.8819	32.394	42.8868	47.5025	70.6069	52.9639
PLC/PRF/5		shScramble			shFBXO7 #2
	shScramble	96.862	113.358	89.78	163.331	153.879	153.921
	shPRMT1 #2	51.388	44.009	34.3513	44.0585	63.663	59.8682
Fig. 4h
Huh7	Control			FLAG-FBXO7			FLAG-FBXO7 + GFP-PRMT1-WT			FLAG-FBXO7 + GFP-PRMT1-K37R
	100.004	100.13	99.8654	51.2901	53.9784	59.4412	44.2845	70.8169	61.911	93.1512	90.2708	88.7545
PLC/PRF/5	Control			FLAG-FBXO7			FLAG-FBXO7 + GFP-PRMT1-WT			FLAG-FBXO7 + GFP-PRMT1-K37R
	100.254	116.58	83.1655	64.8978	48.2845	44.1436	65.5021	47.0066	54.3671	98.0253	102.146	78.0537

## Sheet: Fig. 5
Fig. 5b
Huh7	Control			FLAG-FBXO7			FLAG-FBXO7 + GFP-PRMT1-WT			FLAG-FBXO7 + GFP-PRMT1-K37R
	32.8011	34.2968	39.2778	18.2599	18.5705	15.4672	15.2186	21.0826	18.7352	35.5096	30.1379	27.9725
PLC/PRF/5	Control			FLAG-FBXO7			FLAG-FBXO7 + GFP-PRMT1-WT			FLAG-FBXO7 + GFP-PRMT1-K37R
	39.4021	42.6278	37.0682	17.8748	17.7598	24.239	18.2499	21.8024	23.6648	37.3987	43.352	36.0341
Fig. 5c
Huh7	Control			FLAG-FBXO7			FLAG-FBXO7 + GFP-PRMT1-WT			FLAG-FBXO7 + GFP-PRMT1-K37R
	40.2914	37.5444	47.8116	21.2703	23.7197	19.8689	16.9706	25.6874	27.2509	40.0565	36.8818	43.2048
PLC/PRF/5	Control			FLAG-FBXO7			FLAG-FBXO7 + GFP-PRMT1-WT			FLAG-FBXO7 + GFP-PRMT1-K37R
	48.1256	53.7624	44.5394	24.3159	24.4557	21.1705	22.2796	24.5312	25.1507	37.4414	45.7959	33.5955
Fig. 5d
Huh7		Ctrl			shFBXO7 #2			shPRMT1 #2			shFBXO7 #2 + shPRMT1 #2
	CM	0.9503	1.01	1.0397	1.1655	1.1802	1.2108	0.6953	0.7255	0.7582	0.7221	0.7421	0.7524
	-SG	0.5604	0.6018	0.6252	0.653	0.6859	0.7056	0.3275	0.3601	0.3849	0.3482	0.3653	0.3762
PLC/PRF/5		Ctrl			shFBXO7 #2			shPRMT1 #2			shFBXO7 #2 + shPRMT1 #2
	CM	0.9567	1.0095	1.0339	1.1243	1.1738	1.2059	0.6539	0.6767	0.6924	0.6676	0.6989	0.7187
	-SG	0.6771	0.7003	0.7145	0.7437	0.7765	0.7969	0.3325	0.3518	0.3633	0.3665	0.3929	0.409
Fig. 5e
Huh7		Ctrl			shFBXO7 #2			shPRMT1 #2			shFBXO7 #2 + shPRMT1 #2
	CM	0.9875	0.991	1.0215	0.8629	0.8827	0.922	1.1649	1.1916	1.1494	1.1839	1.1948	1.1533
	-SG	1.1912	1.232	1.2962	1.0656	1.1188	1.1662	1.7169	2.0428	1.8072	1.8534	1.8836	1.9252
PLC/PRF/5		Ctrl			shFBXO7 #2			shPRMT1 #2			shFBXO7 #2 + shPRMT1 #2
	CM	0.9815	1.0299	0.9887	0.9107	0.9188	0.9087	1.2021	1.2076	1.1582	1.1785	1.1429	1.1846
	-SG	1.2609	1.1786	1.2182	1.0599	1.1402	1.0434	1.7003	1.6335	1.6077	1.6719	1.695	1.6491
Fig. 5f
Huh7		Control			FLAG-FBXO7			FLAG-FBXO7 + GFP-PRMT1-WT			FLAG-FBXO7 + GFP-PRMT1-K37R
	CM	0.94186	1.06616	0.99198	1.1482	1.13359	1.11786	1.17742	1.06391	1.14483	1.00547	0.96366	1.0448
	-SG	1.2662	1.23	1.31003	1.45982	1.58	1.67981	1.48311	1.46	1.67754	1.21114	1.4	1.29655
PLC/PRF/5		Control			FLAG-FBXO7			FLAG-FBXO7 + GFP-PRMT1-WT			FLAG-FBXO7 + GFP-PRMT1-K37R
	CM	1.0296	0.97018	1.00022	1.09838	1.20921	1.11774	1.05018	1.20072	1.14609	1.00507	0.98864	1.03366
	FLAG-FBXO7 / -SG	1.1821	1.23	1.16507	1.47346	1.456	1.52811	1.39817	1.54	1.38033	1.31379	1.303	1.15572
Fig. 5g
Huh7	Control / CM			FLAG-FBXO7 / -SG			Control / CM + NAC			FLAG-FBXO7 / -SG + NAC
	1.04218	1.00183	0.95599	1.5187	1.52455	1.5938	0.921699	0.951406	0.992665	1.12286	1.11186	1.06051
PLC/PRF/5	Control / CM			FLAG-FBXO7 / -SG			Control / CM + NAC			FLAG-FBXO7 / -SG + NAC
	0.985536	0.909729	1.10474	1.46704	1.46464	1.41336	0.947545	1.01656	0.910165	1.1643	1.092	0.966715

## Sheet: Fig. 6
Fig. 6a
Huh7		CM
	Time (Days)	Ctrl					shFBXO7 #2					shPRMT1 #2					shFBXO7 #2 +shPRMT1 #2
	0	0.9069	1.0774	1.016	0.9018	1.0979	0.9065	1.1896	0.899	0.9917	1.0131	0.9899	1.1214	0.9394	0.868	1.0813	1.1079	0.993	0.9436	0.9751	0.9805
	1	1.4258	1.5512	1.475	1.4616	1.5045	1.415	1.5256	1.3405	1.4671	1.3655	1.2249	1.3908	1.4015	1.2661	1.2256	1.3465	1.4635	1.3161	1.358	1.4643
	3	2.247	2.539	2.3864	2.4034	2.2556	2.3871	2.4335	2.8094	2.7765	2.2235	1.8924	1.9681	2.0989	2.4255	1.9443	2.0722	2.2422	2.2708	1.9641	2.0332
	5	4.008	4.3186	4.1433	4.4283	4.0502	4.4765	4.8941	4.8745	4.8634	4.2315	3.1986	3.9945	3.8633	3.4112	3.2409	2.9775	4.2464	3.4896	3.7698	3.4792
	7	5.7853	5.5739	5.7438	5.2265	5.5026	5.8159	6.5805	6.6704	5.7892	6.1707	4.8401	4.7377	5.2342	4.9147	5.1109	4.9882	5.2344	5.3768	4.6776	4.9596
		-SG
	Time (Days)	Ctrl					shFBXO7 #2					shPRMT1 #2					shFBXO7 #2 +shPRMT1 #2
	0	0.937	1.0781	1.0654	0.9916	0.928	1.0069	1.1015	0.9725	0.9351	0.9841	0.9643	1.0482	1.0394	0.9797	0.9685	1.0312	1.0236	1.0369	0.9718	0.9365
	1	1.2552	1.3006	1.2429	1.3318	1.1903	1.3017	1.3993	1.3103	1.2613	1.1243	1.073	1.137	1.2894	1.2041	1.1548	1.1411	1.3095	1.1859	1.2564	1.069
	3	1.752	1.8118	2.0209	2.095	2.1709	2.1918	1.9923	2.1461	1.9029	2.0786	1.2548	1.2177	1.3628	1.7216	1.3562	1.5084	1.3752	1.4699	1.3571	1.0283
	5	2.6073	2.2197	2.3525	2.8971	2.4524	2.3814	3.0455	2.8076	2.7801	2.9452	1.1206	1.3999	2.002	1.4887	1.6814	1.7514	1.6764	1.5322	1.5176	1.4848
	7	3.4351	3.0917	3.6069	3.6486	3.4567	4.1668	3.915	4.2185	4.2171	3.3155	2.0481	1.9537	1.96	1.6244	1.1653	2.1243	1.983	1.6748	1.7603	1.5576
PLC/PRF/5		CM
	Time (Days)	Ctrl					shFBXO7 #2					shPRMT1 #2					shFBXO7 #2 +shPRMT1 #2
	0	0.9219	0.9753	1.027	1.0236	1.0523	0.9426	1.0191	1.0228	1.0024	1.0131	1.053	0.9851	1.0475	1.0301	0.8842	0.9996	1.0998	1.0651	0.9161	0.9194
	1	1.45	1.6043	1.5329	1.4865	1.4826	1.5726	1.6822	1.5459	1.4795	1.4216	1.2815	1.4269	1.384	1.3777	1.3746	1.3405	1.4073	1.3823	1.3483	1.2636
	3	2.2201	2.1515	2.2589	2.1737	2.1979	2.3107	2.3259	2.162	2.2824	2.248	1.8143	1.9817	1.9053	2.0129	1.9042	1.9262	1.97	1.7505	1.9705	1.894
	5	3.405	3.3288	3.0655	3.5228	3.3075	3.7394	3.4095	3.3259	3.586	3.4053	3.0303	2.9723	2.75	2.9133	3.0362	3.018	3.0408	2.9551	2.8296	2.7913
	7	3.8744	4.0694	3.9337	3.7355	4.1211	4.0113	4.4022	4.6741	4.8972	4.3844	3.4307	3.3215	3.2848	3.3641	3.5843	3.2585	3.4925	3.7549	3.642	3.3532
		-SG
	Time (Days)	Ctrl					shFBXO7 #2					shPRMT1 #2					shFBXO7 #2 +shPRMT1 #2
	0	0.989	1.0149	1.1445	0.9296	0.922	0.9434	1.0593	1.0649	0.9485	0.9839	0.9378	1.0574	1.0834	0.9365	0.985	1.0707	1.0419	1.0226	0.9417	0.9232
	1	0.9805	1.1462	1.1235	1.1711	1.211	1.0829	1.1257	1.1092	1.2138	1.1687	1.1723	0.9847	1.0577	1.0957	0.8869	0.8552	1.0929	1.0612	1.1397	0.9291
	3	1.454	1.3649	1.457	1.5845	1.4811	1.5272	1.5771	1.5452	1.5643	1.4762	0.9052	1.3067	1.3683	0.9446	1.0181	1.0444	1.2131	1.2252	0.9893	1.037
	5	2.052	2.0433	2.1737	1.7559	2.1193	1.9665	2.3219	2.4983	2.2697	2.0961	0.8953	1.3006	1.3195	1.1532	1.2602	1.3908	1.2535	1.3269	1.2074	1.251
	7	2.5833	2.4378	2.8064	2.5898	2.6675	2.7835	3.1564	3.0319	2.8084	2.8917	1.16	1.5111	1.3993	1.452	1.5977	1.7268	1.4225	1.3635	1.5937	1.4078
Fig. 6b
Huh7		CM
	Time (Days)	Ctrl					FLAG-FBXO7					FLAG-FBXO7 + GFP-PRMT1-WT					FLAG-FBXO7 + GFP-PRMT1-K37R
	0	0.96	1.01	1.05	0.97	1.02277	0.99	0.98	0.93259	1.19699	0.90135	0.9	1.17	1.06	0.94	0.9219	0.98	1.07	1.09	0.89	0.96722
	1	1.67	1.81	1.67	1.66	1.2724	1.35	1.42	1.34109	1.188	1.33992	1.34	1.36	1.36	1.34	1.3283	1.54	1.52	1.43	1.54	1.38867
	3	2.01	2.41	2.53	2.86	2.48141	1.8	1.98	2.2608	1.81403	2.19792	2.2	2.26	2.27	2.15	2.09166	2.5	2.39	2.31	2.52	2.14574
	5	4.05	3.92	4.23	4.23	4.22881	3.07	3.38	3.5398	3.43084	3.39022	3.2	3.53	3.53	3.72	3.69571	3.98	4.32	4.14	3.94	3.19414
	7	6.29314	5.68863	5.83301	5.90109	5.53056	4.87425	4.80864	5.2683	5.08592	4.97618	4.93362	4.74578	5.58753	5.13982	5.15924	5.57839	5.77999	5.75707	6.04335	5.50963
		-SG
	Time (Days)	Ctrl					FLAG-FBXO7					FLAG-FBXO7 + GFP-PRMT1-WT					FLAG-FBXO7 + GFP-PRMT1-K37R
	0	0.89	1.01	1.09831	1.06192	0.93398	0.71799	1.19464	1.06829	0.8178	1.20128	1.08054	1.19053	0.89192	1.02793	0.80908	0.92929	0.93961	0.9915	1.08746	1.05214
	1	1.13	1.2	1.21181	1.14278	1.13556	1.04713	1.11346	1.13621	1.03702	1.16116	1.03213	1.10993	1.03213	1.16758	1.22635	1.01713	1.05964	1.06714	1.09527	1.05089
	3	1.77	1.84	1.82204	1.99041	1.78941	1.42713	1.40817	1.31941	1.31468	1.55032	1.42981	1.49922	1.52608	1.58038	1.67385	1.47131	1.5382	1.64572	1.70511	1.65323
	5	2.6	2.71	2.78866	2.80252	2.72772	1.79607	1.77964	1.82197	1.88578	1.7708	1.69568	2.02927	2.0595	1.83421	1.88654	2.17461	2.54407	2.34652	2.30558	2.39122
	7	3.46474	3.61636	3.06331	3.72379	3.80119	1.83966	2.37065	2.53238	2.43446	1.87946	2.0066	2.29598	2.18767	2.40597	2.5876	3.18298	3.55683	3.23612	3.06108	3.02951
PLC/PRF/5		CM
	Time (Days)	Ctrl					FLAG-FBXO7					FLAG-FBXO7 + GFP-PRMT1-WT					FLAG-FBXO7 + GFP-PRMT1-K37R
	0	0.98	0.97	1.13	0.98	0.9372	1.03	1.04	1.09653	0.91887	0.90752	0.91	1.06	1.08	1.04	0.91399	0.94	0.83	0.98	1.15	1.09761
	1	1.43	1.63	1.58	1.54	1.59923	1.2	1.41	1.33587	1.42963	1.25642	1.32	1.4	1.41	1.25	1.39036	1.57	1.46	1.37	1.37	1.62331
	3	2.32	2.4	2.36	2.43	2.28907	1.76	1.87	1.8639	1.81899	1.58261	2.09	1.95	1.92	1.88	2.08979	2.16	1.99	2.11	2.09	2.16513
	5	3.04	3.31	3.43	3.34	3.4813	2.97	2.67	2.55922	2.40574	3.05073	3.22	2.76	2.58	3.23	2.75331	3.06	3.1	2.86	3.3	3.28101
	7	3.89837	4.18744	4.48082	3.69367	4.49473	3.8936	3.33152	3.62219	3.49289	3.22888	3.62051	3.85444	3.78403	3.29064	3.78639	3.80402	4.49688	3.8438	4.01097	3.90239
		-SG
	Time (Days)	Ctrl					FLAG-FBXO7					FLAG-FBXO7 + GFP-PRMT1-WT					FLAG-FBXO7 + GFP-PRMT1-K37R
	0	0.94	1.02	1.09293	1.05503	0.88642	0.86196	0.9138	1.08714	1.1018	1.0353	1.05004	0.88902	1.09357	0.91682	1.05056	0.95278	1.03446	0.96438	1.02814	1.02024
	1	0.92	1.17	1.19123	1.06327	1.1429	0.98188	1.09447	1.03111	1.1128	1.04315	1.10196	1.07049	1.24567	1.12189	0.93832	0.95753	1.05027	0.75095	1.2168	1.10245
	3	1.46	1.48	1.32744	1.08524	2.06887	1.14736	1.15836	1.1128	1.21753	1.30813	1.16018	1.22732	1.01542	1.08937	2.06231	1.48609	1.31376	1.10139	1.10403	1.39176
	5	1.97	2.3	1.87665	1.88324	2.18036	1.37044	1.5951	1.53435	1.29818	1.08452	1.41299	1.6595	1.8352	1.54044	1.21525	1.72428	1.93244	1.84918	1.65314	1.95299
	7	2.98495	2.21167	3.15685	3.10907	2.60929	1.94543	1.22591	1.6637	1.62704	1.73178	2.05444	1.85251	1.5204	1.74604	1.65845	2.90472	2.58326	2.73029	2.31872	2.32768
Fig. 6c
Huh7	Time (Days)	Control / CM					FLAG-FBXO7 / -SG					Control / CM + NAC					FLAG-FBXO7 / -SG + NAC
	0	1.02	1.04	1	0.95	0.994265	0.89	1.08	1.0306	0.914606	1.08393	1.08	0.88	0.9	1.07	1.06654	1.04	0.92	0.99	1.08	0.968719
	1	1.66	1.63	1.66	1.61	1.64296	1.04	1.05	1.0586	0.9946	1.06393	1.49	1.83	1.92	1.68	1.58088	1.31	1.34	1.21	1.4	1.24448
	3	2.62	2.65	2.76	2.8	2.76123	1.24	1.25	1.21225	1.19859	1.30558	2.92	2.8	2.95	3.25	3.1663	2.06	2.04	2.18	2.15	2.14372
	5	4.26	4.21	4.15	4.27	4.26417	1.63	1.65	1.65756	1.67655	1.62989	4.54	4.33	4.52	4.15	4.55265	3.17	3.45	3.71	3.52	3.16624
	7	5.62114	6.15141	5.68109	6.22887	5.86058	1.90554	1.91787	2.21252	2.28251	1.89821	6.15245	5.82507	6.16759	5.86178	6.48437	5.15997	5.22731	5.30426	4.65619	4.8607
PLC/PRF/5	Time (Days)	Control / CM					FLAG-FBXO7 / -SG					Control / CM + NAC					FLAG-FBXO7 / -SG + NAC
	0	0.95	0.98	1.00107	1.07425	0.99815	0.94807	0.94561	1.06412	1.0179	1.02429	1.02024	1.01728	1.04047	0.94176	0.98026	1.13747	0.82015	0.97979	1.02763	1.03495
	1	1.4	1.48	1.44258	1.42502	1.4299	1.09117	1.07248	0.85218	1.15952	1.02183	1.56565	1.66584	1.39092	1.47088	1.43337	1.30394	1.02617	1.32494	1.39572	1.28637
	3	2.12	2.22	2.24802	2.23193	2.22266	1.20328	1.44473	1.24312	1.12215	1.35769	2.16979	2.39388	2.52468	2.28332	2.2542	1.79604	2.19391	1.68424	2.00449	1.80971
	5	3.13	3.23	3.08176	3.24715	3.22324	1.44915	1.56373	1.28049	1.75993	1.38277	3.3228	3.66782	3.21224	3.45854	3.57552	2.46339	2.16559	2.8183	2.62205	2.72505
	7	4.00966	4.3014	4.18187	3.86379	4.05601	1.69502	1.90795	1.67388	1.85828	1.53029	4.02024	5.02172	4.47088	3.95558	4.23889	3.54618	3.79467	3.43781	3.48467	3.20299
Fig. 6d
Fig. 6f
		shScramble						shFBXO7 #2						shPRMT1 #2						shFBXO7 #2 +shPRMT1 #2
	+SG diet	0.71	0.75	0.7	0.6	0.56	0.6	0.81	0.89	0.97	0.71	0.87	1.03	0.45	0.46	0.52	0.51	0.47	0.46	0.61	0.45	0.52	0.49	0.47	0.52
	-SG diet	0.28	0.34	0.33	0.31	0.29	0.26	0.4	0.36	0.34	0.39	0.38	0.35	0.18	0.22	0.11	0.12	0.09	0.11	0.19	0.25	0.1	0.12	0.13	0.15
Fig. 6h		Ctrl					FLAG-FBXO7					FLAG-FBXO7 + GFP-PRMT1-WT					FLAG-FBXO7 + GFP-PRMT1-K37R
	+SG diet	0.87	0.76	0.72	0.51	0.55	0.53	0.53	0.41	0.46	0.46	0.52	0.55	0.51	0.51	0.51	0.65	0.62	0.57	0.7	0.59
	-SG diet	0.51	0.37	0.38	0.36	0.41	0.25	0.27	0.24	0.25	0.13	0.32	0.22	0.25	0.24	0.18	0.42	0.38	0.41	0.35	0.4

## Sheet: Fig. 7
Fig. 7b	Relative FBXO7 expression			Fig. 7d	Relative PRMT1 expression			Fig. 7f	Relative mePHGDH (R236me1) expression			Fig. 7h	Relative FBXO7 expression	Relative PRMT1 expression		Fig. 7i	Relative FBXO7 expression	Relative mePHGDH (R236me1) expression		Fig. 7j	Relative mePHGDH (R236me1) expression	Relative PRMT1 expression		Fig. 7k															Fig. 7j	Relative level of FBXO7-PRMT1 interaction	Relative level of PRMT1 ubiquitination
	Normal	Tumor			Normal	Tumor			Normal	Tumor			Tumor	Tumor			Tumor	Tumor			Tumor	Tumor																		1.18598	1.24507
	137	145			127	76			176	155			145	76			145	155			155	76																		0.569676	0.632672
	124	119			136	177			175	193			119	177			119	193			193	177																		0.836431	0.702914
	116	141			100	213			177	245			141	213			141	245			245	213																		0.80905	0.874817
	112	113			112	205			186	236			113	205			113	236			236	205																		1.32052	1.70428
	123	135			100	222			132	184			135	222			135	184			184	222																		0.755672	0.840245
	191	217			78	90			137	143			217	90			217	143			143	90
	136	33			118	207			179	214			33	207			33	214			214	207
	126	68			144	285			194	200			68	285			68	200			200	285
	111	35			133	178			114	222			35	178			35	222			222	178
	163	130			142	209			182	277			130	209			130	277			277	209
	157	187			67	100			146	212			187	100			187	212			212	100
	198	100			114	132			166	237			100	132			100	237			237	132
	115	217			175	235			122	113			217	235			217	113			113	235
	188	43			146	276			223	256			43	276			43	256			256	276
	112	69			187	286			144	208			69	286			69	208			208	286
	133	31			174	253			188	222			31	253			31	222			222	253
	139	33			154	277			136	209			33	277			33	209			209	277
	177	65			117	222			121	211			65	222			65	211			211	222
	177	157			186	232			187	175			157	232			157	175			175	232
	266	11			196	224			186	187			11	224			11	187			187	224
	157	12			172	134			187	202			12	134			12	202			202	134
	164	139			111	179			182	194			139	179			139	194			194	179
	185	117			85	166			187	233			117	166			117	233			233	166
	275	54			92	174			186	150			54	174			54	150			150	174
	109	245			109	215			135	113			245	215			245	113			113	215
	139	124			135	286			179	277			124	286			124	277			277	286
	177	109			122	185			167	154			109	185			109	154			154	185
	134	47			124	162			166	202			47	162			47	202			202	162
	107	122			83	277			188	222			122	277			122	222			222	277
	95	113			56	83			124	187			113	83			113	187			187	83
	122	47			112	166			135	115			47	166			47	115			115	166
	179	31			177	285			189	232			31	285			31	232			232	285
	167	18			112	188			193	202			18	188			18	202			202	188
	124	112			116	165			186	211			112	165			112	211			211	165
	103	73			63	127			134	177			73	127			73	177			177	127
	78	196			34	114			163	189			196	114			196	189			189	114
	165	84			155	166			109	65			84	166			84	65			65	166
	186	14			221	235			177	240			14	235			14	240			240	235
	179	23			122	229			187	212			23	229			23	212			212	229
	257	73			125	235			155	184			73	235			73	184			184	235
	149	91			76	116			169	167			91	116			91	167			167	116
	64	166			14	36			63	165			166	36			166	165			165	36
	112	122			157	189			107	111			122	189			122	111			111	189
	176	139			124	174			133	122			139	174			139	122			122	174
	122	134			96	161			115	135			134	161			134	135			135	161

## Sheet: Suppl Fig. 1
Suppl Fig. 1a				Suppl Fig. 1b							Suppl Fig. 1c
	Normal	Tumor
	-0.04297	1.26872
	-0.14385	1.32328
	-0.26943	1.87482
	0.391343	2.20401
	-0.72964	-0.56868
	-0.12832	-0.7292
	-0.15173	-1.37888
	-0.15905	0.142546
	-0.71712	0.402879
	-1.31623	0.045935
	0.090421	1.69477
	2.19387	-0.45967
	0.171829	0.012358
	-0.59146	-2.22508
	-0.87282	-0.66025
	0.318669	0.003051
	-0.57612	0.075651
	-0.8441	1.33858
	-0.98144	-1.17748
	-0.05561	1.22639

## Sheet: Suppl Fig. 2
Suppl Fig. 2b							Suppl Fig. 2c
Suppl Fig. 2d											Suppl Fig. 2e

## Sheet: Suppl Fig. 3
Suppl Fig. 3a									Suppl Fig. 3b								Suppl Fig. 3c
Suppl Fig. 3d
Huh7	shScramble			shFBXO7 #1			shFBXO7 #2
	1.1468	0.965097	0.888104	1.1023	1.22156	1.0076	0.935069	0.928431	1.23568
PLC/PRF/5	shScramble			shFBXO7 #1			shFBXO7 #2
	0.965614	0.995504	1.03888	1.13922	0.960678	1.17404	1.08469	1.10776	1.24812
Suppl Fig. 3e
Huh7	shScramble			shFBXO7 #1			shFBXO7 #2
	1.09155	0.938559	0.969895	0.964028	0.857954	0.818715	1.0736	1.03139	1.06089
PLC/PRF/5	shScramble			shFBXO7 #1			shFBXO7 #2
	0.990181	0.985891	1.02393	1.05842	0.934398	1.09135	0.889049	0.936203	1.09144
Suppl Fig. 3f
Huh7	Vector			GFP-FBXO7
	1.0635	1.00294	0.933556	1.05961	0.915416	0.935464
PLC/PRF/5	Vector			GFP-FBXO7
	1.07975	1.01957	0.900685	1.17022	1.04309	0.935616
Suppl Fig. 3g
Suppl Fig. 3h

[truncated: 4 more sheets: Suppl Fig. 4, Suppl Fig. 5, Suppl Fig. 6, Suppl Fig. 7]
